# Supplementary material for: Genome-wide identification of sweet orange (Citrus sinensis) histone modification gene families and their expression analysis during the fruit development and fruit-blue mold infection process
Source: Front Plant Sci. 2015 Aug 5;6:607. doi: 10.3389/fpls.2015.00607 (PMC4525380; doi:10.3389/fpls.2015.00607)
Supplement: TABLE S1 — List of the histone modification genes (CsHMs) in sweet orange. [file Table_1.XLSX]

## Sheet: Sheet1
Name	ID number (Protein)	Family
HMTs
CsSDG1	Cs5g20650.3	SDG
CsSDG2	Cs4g02220.1	SDG
CsSDG3	Cs5g07860.1	SDG
CsSDG4	Cs3g21710.1	SDG
CsSDG5	Cs3g06430.1	SDG
CsSDG6	orange1.1t04028.1	SDG
CsSDG7	Cs3g20210.1	SDG
CsSDG8	Cs7g05890.1	SDG
CsSDG9	Cs5g27180.2	SDG
CsSDG10	Cs5g15930.1	SDG
CsSDG11	Cs6g16280.1	SDG
CsSDG12	Cs7g14730.1	SDG
CsSDG13	Cs5g24720.1	SDG
CsSDG14	Cs2g14550.1	SDG
CsSDG15	Cs8g02410.1	SDG
CsSDG16	Cs5g29130.1	SDG
CsSDG17	Cs5g35130.1	SDG
CsSDG18	Cs6g15920.1	SDG
CsSDG19	Cs2g11830.1	SDG
CsSDG20	Cs7g03560.1	SDG
CsSDG21	orange1.1t01683.1	SDG
CsSDG22	orange1.1t04050.1	SDG
CsSDG23	Cs2g19130.1	SDG
CsSDG24	Cs3g19180.1	SDG
CsSDG25	Cs6g12900.1	SDG
CsSDG26	Cs2g22110.1	SDG
CsSDG27	Cs2g17390.2	SDG
CsSDG28	Cs8g12080.1	SDG
CsSDG29	Cs7g03460.1	SDG
CsSDG30	Cs3g21490.1	SDG
CsSDG31	Cs1g05470.2	SDG
CsSDG32	Cs1g19610.1	SDG
CsSDG33	Cs4g03400.1	SDG
CsSDG34	orange1.1t01266.1	SDG
CsSDG35	Cs6g01490.1	SDG
CsSDG36	Cs7g28030.1	SDG
CsSDG37	orange1.1t00709.1	SDG
CsSDG40	orange1.1t05951.1	SDG
CsSDG38	orange1.1g000416m|PACid:18125290	SDG
CsSDG39	orange1.1g039721m|PACid:18094604	SDG
CsPRMT1	Cs7g07790.1	PRMT
CsPRMT2	Cs9g04420.1	PRMT
CsPRMT3	Cs4g17390.1	PRMT
CsPRMT4	Cs4g13520.1	PRMT
CsPRMT5	Cs7g13370.1	PRMT
CsPRMT6	Cs5g08890.1	PRMT
CsPRMT7	orange1.1t01668.1	PRMT
HDMs
CsHDMA1	Cs3g26980.1	HDMA
CsHDMA2	Cs1g06620.1	HDMA
CsHDMA3	Cs3g25720.1	HDMA
CsJMJ1	Cs2g10400.2	JMJ
CsJMJ2	Cs8g12620.1	JMJ
CsJMJ3	Cs5g03860.1	JMJ
CsJMJ4	Cs3g09280.1	JMJ
CsJMJ5	Cs5g25150.1	JMJ
CsJMJ6	Cs7g24910.1	JMJ
CsJMJ7	Cs5g06680.1	JMJ
CsJMJ8	Cs5g29660.1	JMJ
CsJMJ9	Cs5g05830.1	JMJ
CsJMJ10	orange1.1t02728.1	JMJ
CsJMJ11	Cs6g01480.1	JMJ
CsJMJ12	Cs7g13740.1	JMJ
CsJMJ13	Cs2g02710.1	JMJ
CsJMJ14	Cs3g18010.1	JMJ
CsJMJ15	Cs6g13290.1	JMJ
CsJMJ16	Cs2g06980.1	JMJ
CsJMJ17	Cs3g14120.1	JMJ
CsJMJ18	Cs5g30690.2	JMJ
CsJMJ19	Cs7g14840.2	JMJ
CsJMJ20	orange1.1g015736m|PACid:18128698	JMJ
HAGs
CsHAG1	Cs7g04810.1	HAG
CsHAG2	Cs7g25640.1	HAG
CsHAG3	Cs5g31200.1	HAG
CsHAG4	Cs5g22520.1	HAG
CsHAG5	Cs1g21780.1	HAG
CsHAG6	Cs7g02190.1	HAG
CsHAG7	orange1.1t02180.1	HAG
CsHAG8	orange1.1t02763.1	HAG
CsHAG9	Cs4g07480.1	HAG
CsHAG10	Cs5g25310.1	HAG
CsHAG11	Cs5g17520.1	HAG
CsHAG12	Cs6g14630.1	HAG
CsHAG13	Cs9g02290.1	HAG
CsHAG14	Cs8g20490.1	HAG
CsHAG15	Cs6g10350.1	HAG
CsHAG16	Cs7g12320.1	HAG
CsHAG17	Cs1g21580.1	HAG
CsHAG18	Cs1g20790.1	HAG
CsHAG19	Cs4g18110.1	HAG
CsHAG20	Cs5g06780.1	HAG
CsHAG21	Cs7g29330.1	HAG
CsHAG22	Cs4g02650.1	HAG
CsHAG23	Cs9g07220.1	HAG
CsHAG24	Cs9g07170.1	HAG
CsHAG25	Cs5g30470.1	HAG
CsHAG26	Cs9g07180.1	HAG
CsHAG27	Cs7g08240.1	HAG
CsHAG28	Cs9g07190.1	HAG
CsHAG29	Cs3g11590.1	HAG
CsHAG30	Cs9g07200.1	HAG
CsHAG31	Cs9g07230.1	HAG
CsHAG32	orange1.1t00716.1	HAG
CsHAG33	Cs2g19890.1	HAG
CsHAG34	Cs2g14560.2	HAG
CsHAG35	orange1.1t03075.1	HAG
CsHAG36	Cs6g14180.1	HAG
CsHAG37	Cs8g20390.2	HAG
CsHAG38	Cs4g13370.1	HAG
CsHAG39	Cs6g13740.1	HAG
CsHAG40	Cs3g11610.1	HAG
CsHAG41	Cs6g03790.2	HAG
CsHAG42	Cs5g31100.1	HAG
CsHAG43	Cs3g19740.1	HAG
CsHAG44	orange1.1g026503m|PACid:18113966	HAG
CsHAG45	orange1.1g046622m|PACid:18109652	HAG
CsHAM1	Cs3g18990.1	HAM
CsHAC1	Cs8g21090.1	HAC
CsHAC2	Cs6g19010.2	HAC
CsHAF1	orange1.1t04239.1	HAF
CsHAF2	orange1.1t04242.1	HAF
HDACs
CsHDA1	Cs5g11820.1	HAD
CsHDA2	Cs7g26300.2	HAD
CsHDA3	Cs1g09520.1	HAD
CsHDA4	Cs5g05970.1	HAD
CsHDA5	Cs3g07600.1	HAD
CsHDA6	Cs8g01020.1	HAD
CsHDA7	Cs6g12720.3	HAD
CsHDA8	Cs4g18610.1	HAD
CsHDA9	orange1.1g047608m|PACid:18091958	HAD
CsSRT1	Cs1g08250.2	SRT
CsSRT2	Cs4g08730.1	SRT
CsSRT3	Cs2g19220.1	SRT
CsSRT4	Cs2g20950.1	SRT
CsSRT5	Cs2g20960.1	SRT
CsHDT1	Cs7g18480.1	HDT
CsHDT2	Cs6g15520.1	HDT
