# Supplementary material for: Genome-wide identification of sweet orange (Citrus sinensis) histone modification gene families and their expression analysis during the fruit development and fruit-blue mold infection process
Source: Front Plant Sci. 2015 Aug 5;6:607. doi: 10.3389/fpls.2015.00607 (PMC4525380; doi:10.3389/fpls.2015.00607)
Supplement: TABLE S2 — Real-time PCR primers of sweet orange HMs. [file Table_2.XLSX]

## Sheet: Sheet1
HMTs
SDGs
CsSDG1F	GCACAGCATCACCAGGTTCTT
CsSDG1R	AGACAGGAGCATCCCACAATG
CsSDG2F	GTTGGGCCACCTCCATATGT
CsSDG2R	GTCACGCTTCTTTTTCACCAAGT
CsSDG3F	GCAAGGACCCTGAAGATCAGAA
CsSDG3R	TGTTCATGTATGCTGTTCGCTAGA
CsSDG4F	GCCTCCTCTCAGCTTGCTTCT
CsSDG4R	CCTCTCGTGCTCCTCAATGG
CsSDG5F	GCTACCCCCATTCGGTCATT
CsSDG5R	CACCATTAGACCCATCCACAAA
CsSDG6F	GCACCTTCTCGACATTTGCTATC
CsSDG6R	AACCGGGAGGGCAATCA
CsSDG7F	GTGATTCTCTCGTTGCATTTCCT
CsSDG7R	GTTCGCCGCAAAATTCCTT
CsSDG8F	GATGATCAGACTGGATGGGATTG
CsSDG8R	TAAGTCAGAATAGTTGGGCATGTTG
CsSDG9F	CCTCCAGGTCCGTCGAGAA
CsSDG9R	GGTTTTGTCGACGGCATTG
CsSDG10F	TGAGGTGGCTGCCGGTATA
CsSDG10R	TCCCTTCTCGGAGTGAAGAATTC
CsSDG11F	GCAATCCCAGGGCAGTTTT
CsSDG11R	CACAAACTGGGCACCCTGAT
CsSDG12F	CCAGTGGGCCAGTTGCA
CsSDG12R	GGAAAGAGAGTCCTCAACATTTATGAT
CsSDG13F	CTTGTCGGGTCGCATATCATC
CsSDG13R	CATCCTCGAGCTCAACACAAAG
CsSDG14F	GGGTCAAGAGGCTTTTCCAAT
CsSDG14R	GCAACGGGTGGATCATCAA
CsSDG15F	TTGGCGAAGTTGTAACAAACCA
CsSDG15R	TGCCGATCACCGGAAAATT
CsSDG16F	CATTATCAAGGAATGTTGGAGCAA
CsSDG16R	CGCTGCACCACACGATTG
CsSDG17F	GCCCAGTTATCAAACGCTGTAGT
CsSDG17R	AGCTCACCGGATCGTTTCAT
CsSDG18F	TTTGCGGTTGTGGATGACA
CsSDG18R	TGAATAAGCAAGGTGGCCAACT
CsSDG19F	CATCGATGGAGCAGTCATAGCA
CsSDG19R	CACATCCCCGTCTGACCAA
CsSDG20F	GGGCTATGGGCACTTGCTT
CsSDG20R	TGAACACGCCTTGCATTAGG
CsSDG21F	CGAGGAGATGGTCAATGTGGTA
CsSDG21R	TGCCAAGAGTATCCTCTGTTGCT
CsSDG22F	GCCGCAATTTGATGCATGT
CsSDG22R	TGGATTAGAAACGATCTCCTGTGA
CsSDG23F	GACATAAAATGCCCTGAAATCGA
CsSDG23R	GCTTGATTCACAGCTGTCCAATA
CsSDG24F	GCAAACCCGGGAAAAACTTATA
CsSDG24R	GCAAGCGCTTCTTTCCAATC
CsSDG25F	GGGCCGGCGATCTCAT
CsSDG25R	TGGAAAGAGTCGGGTGAGTTATG
CsSDG26F	AGTGCATGGCTCCTCATGTG
CsSDG26R	GAATGTCCTCAGAACCTGATGGA
CsSDG27F	TCTCATCTCGGGCATTTCGT
CsSDG27R	TGCGTGTCCCAGCTGCTA
CsSDG28F	TCGTCAATTTGCCCTTCTTGT
CsSDG28R	GGCGGCTGTTGAGCACTT
CsSDG29F	TCTCCCCAAAGTCACCCATAAG
CsSDG29R	GCAACCAACCCCAGTCCTT
CsSDG30F	TGTTCTCCCAACGCTTGTTACC
CsSDG30R	GCGAAACGACGGAGCATT
CsSDG31F	GGCATGGCTCCTAGATCTGCTA
CsSDG31R	GAACCTGCATGCCACCTTCT
CsSDG32F	TGGCTTCCAGGCGAGTAAGA
CsSDG32R	CGCTGTATTCCAAGCCTTGTG
CsSDG33F	GTTGGTCAGGCTGATTGTTTTG
CsSDG33R	ACCATGTGGGTGGTCCAATT
CsSDG34F	AACCAAATACCCATCGTCCAAT
CsSDG34R	GCAGCGAGAATCGTCGTCAT
CsSDG35F	TCATGCATTGAGCTGCTATACAAA
CsSDG35R	TCCTTGTCATTGGCATCCATT
CsSDG36F	CAGGCCATGATTGCTGATGAT
CsSDG36R	CACTCTTCCTTTTGCCTTTGCT
CsSDG37F	GGTATTATTCGGTTCGGGTATGAA
CsSDG37R	TTGGCCGTTTTATCAAGTGATG
CsSDG38F	GCAGCATTGCATAGGCTTATACTCT
CsSDG38R	GCCGCTTTGGACTTTCATGA
CsSDG39F	TGCCCGATCGACGAAAA
CsSDG39R	AGGTGAAGGAGGTCGCAGAA
CsSDG40F	GGGTGAAGCAAGGGATGCT
CsSDG40R	GGTTGGCTCACACTTGTCCAT
PRMTs
CsPRMT1F	CGGCAACACCAAACATGTTC
CsPRMT1R	CCGGTGTCCTCAGTGGAAA
CsPRMT2F	GTTCTCTCTCAGCCGCTGTATGT
CsPRMT2R	ATCATGCGGAGTTGACCTGTT
CsPRMT3F	GGGCCAGCAGGTTTTTCTCT
CsPRMT3R	CATTCAGATCATCCCCTTCACTAA
CsPRMT4F	GCTATCGAAGATGAGGCCATGT
CsPRMT4R	TCGTCTTCGCCGTCAATCA
CsPRMT5F	AACAGCAGAACGATCGCAAA
CsPRMT5R	GGAAGTAGGCGACGTCGAAGT
CsPRMT6F	CCAGCCGTTGTGTGTCGTT
CsPRMT6R	GGCGTGCAACACAAATTGTT
CsPRMT7F	CAAAAAGCCGGCATCAAGAG
CsPRMT7R	CCAGTGCCGGGACCAAT
HDMs
HDMAs
CsHDMA1F	TGGGTGGTGATCATTGCTTTATT
CsHDMA1R	TCCTCAGCAAGTGCTCTAACAAAC
CsHDMA2F	AAGCCGGCTGTTCTTTGCT
CsHDMA2R	TGCATGGTGGCTGGATATTG
CsHDMA3F	GCGTCATTGTGTCCGTCTTCT
CsHDMA3R	CCTGACAAACGCACTGCAAGT
JMJs
CsJMJ1F	CACCCCCAGTCTTTGCAAA
CsJMJ1R	GGCGACGATAGAAACCCAAAC
CsJMJ2F	GAATGAACCTTCCCCCTCTACA
CsJMJ2R	GAAAACCCGAACATCTCAAAGC
CsJMJ3F	TGTGGATGGTGGGAGAACAA
CsJMJ3R	TGTGTTTAGGAGAAGGTGTTTTGG
CsJMJ4F	CCAGCATGAGTGTGGAAAAGC
CsJMJ4R	TTTGGCCCCATCTCAATAGG
CsJMJ5F	GGTGAGGCTGTGAACTTTGCA
CsJMJ5R	CGCTTGCCAGCCTCTTCTC
CsJMJ6F	TGCTGAGAAGCGTGCAACA
CsJMJ6R	TGGCAAGGCGCTGGAA
CsJMJ7F	GGCGCGTACTGAGCACATAA
CsJMJ7R	TGGCTCAGCACACACATAAGG
CsJMJ8F	TGGCTGCCTCATGGTCAGA
CsJMJ8R	TGATGTCTTTCTCCCCTGTTCTC
CsJMJ9F	TTGTGCCCAGTGGGTGGTA
CsJMJ9R	CCAGTTGTGGTTTATTGATATTGTGTCT
CsJMJ10F	TGTGCAATCAAGACCATCCTTATG
CsJMJ10R	GACCCTTCACCCTTGACAAGTT
CsJMJ11F	TTGGGCGCGGAGATTCT
CsJMJ11R	GAACATTCACCGCATCTGACA
CsJMJ12F	CAGATGGTCGTTTTGACAAGGA
CsJMJ12R	ACGGCGGCCAGTCTTTC
CsJMJ13F	GGATGCCCGCACCAAGT
CsJMJ13R	GGGAGACAAAGTCCACAGCAA
CsJMJ14F	TGCTTGACATCTACCAGGATGAGA
CsJMJ14R	CCAGGAGCAAGGTTTGCAA
CsJMJ15F	GCTGGGTCTGGTTCATCATTC
CsJMJ15R	TTTGATGATTGCATTCCAAGCT
CsJMJ16F	TGATTGATGAAATCCGACTGCTT
CsJMJ16R	TGTCACCTCAAATTTGTTTGCTTT
CsJMJ17F	TGGAGCCATGGTCATTTGAG
CsJMJ17R	GGCATCCAGCAGGGATAAAC
CsJMJ18F	CATGGCACACAACTTCCCTAGA
CsJMJ18R	CCCAACTGGCGAAAGTAAGTG
CsJMJ19F	GCGCTTGCCGTTTGATG
CsJMJ19R	CGTCACCATTCTTTGAATTCGA
CsJMJ20F	TCTTGACGCCGATCATGGA
CsJMJ20R	GCCGTGCTCCGAAATGG
HATs
HAGs
CsHAG1F	CATATGTGTCGGTGCAATTGC
CsHAG1R	CACAGATAGCCCCACCTTCCT
CsHAG2F	GCAGTTCGGGAGAAATTTCG
CsHAG2R	TCCGCCTTTGCTATGAGTCTCT
CsHAG3F	GGTGAATCTTGGCATGGTCAT
CsHAG3R	TGCTGCCTGCGGTATTCTG
CsHAG4F	GTCATGTACGCGTGGCCTACT
CsHAG4R	TTCTCCTTCACTGCAAGTTTGG
CsHAG5F	CGTGCCCGAGGTGTTTAGTC
CsHAG5R	TCACCTCCAAGCCCGTACA
CsHAG6F	GCACGCATCGCAAGTTAGG
CsHAG6R	TCCATAGCTGACTGTGCAGCAT
CsHAG7F	TCGTTGGCCACGTCATGTAC
CsHAG7R	CAAGCTTGGTGATAGAAGCAGACA
CsHAG8F	TCGTACCCCGACCATGTTG
CsHAG8R	CCGCACCTACCGGCTTATAG
CsHAG9F	CCGATCGAGAGTTGCTTCAAC
CsHAG9R	CACGCGCGACGAATTTC
CsHAG10F	GACCGGAGTCGACCTAATGG
CsHAG10R	ATTCGGGCAGTAACAAATCCA
CsHAG11F	CGGACAGGTATGCGTGTTTG
CsHAG11R	TGTGGCTCAATATTGTCATTTGG
CsHAG12F	TCCGGTGGAAAAAACAGGTT
CsHAG12R	AACCCTTGCTTTTGTCAGTAATCTC
CsHAG13F	GATGATTATCACTGAGCTTGGAGTCT
CsHAG13R	AATGGAGGATTCTCTGGGAACA
CsHAG14F	GCGACGCCCTGAGACTTC
CsHAG14R	CCACAGATCTTCTGGACATGAGAGT
CsHAG15F	TCCCAATTATGGGCTTTCCA
CsHAG15R	GCCTTGAATCGGGAAACCTT
CsHAG16F	CACGACTCCCCTCCCTTCTC
CsHAG16R	GGTGACGTTTCGGGTTGGT
CsHAG17F	TGAGTGCCGTGGTCAAGGA
CsHAG17R	GCCGCCTTCTTCTCAATATAGTCA
CsHAG18F	ATTGAGCTAATTGCCCGTAAGAA
CsHAG18R	AGTTTGCCTTTTGAACTGTTAGCA
CsHAG19F	TTCCATGCTGTGGGCTAGTG
CsHAG19R	CCATCCTCTGATTCCCATGTG
CsHAG20F	GGCAGAGCGGATTGCACTTA
CsHAG20R	CACCTGAAATAACGGCCATCTT
CsHAG21F	GGGACTCCGGCGATCTTC
CsHAG21R	TCCACCCGACAGCAAACC
CsHAG22F	CCTCCGCGTCCGATCAT
CsHAG22R	GATCTGGGACGCCAAAAGAG
CsHAG23F	GAGCGGAACTCGGCTATGTT
CsHAG23R	TGCGTAGCAATCCCTTTGC
CsHAG24F	TGCTGTGGCTGCAGAATACTG
CsHAG24R	ACAGCCATTTTCAATGCCAAT
CsHAG25F	CTGCATTTATGCGCTCACTTCT
CsHAG25R	TGAACGGCCAAGCATCAAC
CsHAG26F	GCAATGAAAGCGACATCGAA
CsHAG26R	CCGAAAGGTCTAGCAGCCTAAG
CsHAG27F	TCTCTTTCTCGCTCTCCTTGGA
CsHAG27R	GCGGGTGCTGTTCCTGTTT
CsHAG28F	TGGCATTGAAAATGGCTGTTT
CsHAG28R	GCAGCCGGACCAAATCTG
CsHAG29F	ATAACTCTCCGGCCGTTCAA
CsHAG29R	CTCCTGCCCATCCCATGA
CsHAG30F	GGCAATGAAAGCAACATCGA
CsHAG30R	TCCGAAAGGTCTAGCAGCCTAA
CsHAG31F	AAGTCATACCCCACCCATGGT
CsHAG31R	GCTCCGATTGCCCTGTTATTAA
CsHAG32F	GGATGTAAACCTTCACGGGAAA
CsHAG32R	TCCCTGTGCAATCAACAGTCA
CsHAG33F	GGCGTCCGAGCCTCTCA
CsHAG33R	GGCACCAGGAGAGATGCATT
CsHAG34F	GTCTATCTCTGGCCCCACCTT
CsHAG34R	TGTCCCCACGCATTTACCTT
CsHAG35F	TCTTCCCACTGGCAGTTGGT
CsHAG35R	ACCAAATCCCCGCATATCC
CsHAG36F	CTGCAGAGGAAGTTGCATGGT
CsHAG36R	TGGCTGGCTCAAAGCATTC
CsHAG37F	GCTTGAAAAGAGGCTCATGGA
CsHAG37R	AGGAATGGCGGGCAAAAT
CsHAG38F	CCAACACGTTCGCACTTGTG
CsHAG38R	CATGCTGGATTGGCTCAAAA
CsHAG39F	GTGTGAAAATGAAGCCGTACCA
CsHAG39R	TTGAGGGAGTGACCCATATGG
CsHAG40F	TTGGCGTAGGTCCATATGCA
CsHAG40R	CCGGGAAGATCGAAACGA
CsHAG41F	ACTGCATCCCCATGATCCA
CsHAG41R	CCCTTGACACGCCAAACCT
CsHAG42F	GACAAATCTGCACCTGGTGAATC
CsHAG42R	TGCATCATGTGTGGATCCATT
CsHAG43F	CCAAAGATCGTGTGGAACGA
CsHAG43R	CGTAAGCTTCTTTGTCTTCCGTTT
CsHAG44F	ACCCGGACCGCGAAAC
CsHAG44R	AAACCCAGCAACGGTAACGT
CsHAG45F	GCAGGGAATTGCCAAAAGG
CsHAG45R	CTCTCGTTTTCTTGCTGCTTCTT
HAMs
CsHAM1F	GCTGAGGACATTTTGACCACTCT
CsHAM1R	TGCTGCCCTTTCCTGTATTGA
HACs
CsHAC1F	AGGCGGGCTAAGCATTCA
CsHAC1R	CAGGTGCAGTTGGATTATGCA
CsHAC2F	GACCAGTGCTGGCAGTGTGA
CsHAC2R	CTGATAGCATGCAGTGCAAACTT
HAFs
CsHAF1F	TGATGACTCGGAATTAGTAAAGTTTGG
CsHAF1R	CGCGCCGTTCCGATATAGT
CsHAF2F	TGGCGCAGAGTTGGGAAA
CsHAF2R	CTGCGTCGCTTTGTTGGA
HDACs
HDAs
CsHDA1F	TTGCTGGAAGACAAGCCTGTT
CsHDA1R	CGCCATGTTGACTCAAATGG
CsHDA2F	AGGAAGGTTTTATCCCGGTACTG
CsHDA2R	TCCTTCTGCACCATCAATACCA
CsHDA3F	TTCTTTCCGGGCTTTTCTTG
CsHDA3R	GGCAGGGTTGTCGAACTCA
CsHDA4F	CCCAGTGTACCATTCCAGACAA
CsHDA4R	TCCGGCTCTTCGGGAACT
CsHDA5F	TCGCTTGGGCTGCTTCA
CsHDA5R	TTCTTGACAAATCGAACACATTCA
CsHDA6F	CATGCACCCAGTGTCCAGTT
CsHDA6R	CATCCGCCTCTGGAAGTTCA
CsHDA7F	CTCGGGTTGTGGGAAGGTT
CsHDA7R	CTGCAGTCCCATTGCCATAA
CsHDA8F	AGCAGGTGGGTGGAACCATA
CsHDA8R	GCCCACCCTCGCTCTTTT
CsHDA9F	AAGATGCCGCCACTTCATG
CsHDA9R	CGTCCAAGTATCCACGTGTGTT
HDTs
CsHDT1F	TGGGCAGCCTCTTAAAGTGAA
CsHDT1R	AGTGATGCCTGTGAAAGATGGA
CsHDT2F	TGTTAGTAATGGGAAACCCGAGTT
CsHDT2R	ACAGCAATGGGCTTTTCAGAA
SIRs
CsSIR1F	ATGCTGGATGGAGACGGTTT
CsSIR1R	TGCTAAAGCAAAATGAGCTGGAT
CsSIR2F	CAAGGAGATGAATCCAGCAGAA
CsSIR2R	TACCGAGGCAAAGTACAACATCA
CsSIR3F	GACACCGTTGTTCGGAAGCT
CsSIR3R	CCTGCCCACAGCATTGACTT
CsSIR4F	GGATCAGGAACCAGTGCTCATC
CsSIR4R	TTGGCAATGGCGTGTTCA
CsActinF	CCAAGCAGCATGAAGATCAA
CsActinR	ATCTGCTGGAAGGTGCTGAG
